# Supplementary material for: Increased H19/miR-675 Expression in Adult T-Cell Leukemia Is Associated with a Unique Notch Signature Pathway
Source: Int J Mol Sci. 2024 May 8;25(10):5130. doi: 10.3390/ijms25105130 (PMC11120950; doi:10.3390/ijms25105130)
Supplement: Supplementary file 1 [file ijms-25-05130-s001.zip]

Archive with 1 entries (1 files):
- ijms-2951880-supplementary.pdf
